# Supplementary material for: Ontogeny of hepatic metabolism in two broiler lines divergently selected for the ultimate pH of the Pectoralis major muscle
Source: BMC Genomics. 2024 May 2;25:438. doi: 10.1186/s12864-024-10323-0 (PMC11067279; doi:10.1186/s12864-024-10323-0)
Supplement: Supplementary file 3 — Supplementary Material 3 [file 12864_2024_10323_MOESM3_ESM.xlsx]

## Sheet: Primers
Additional Table 1 List of genes studied by fluidigm in pHu+ and pHu- liver. Accession numbers as well as sequences of the forward and reverse primers used to quantify gene expression were precised for each one.
Metabolic pathways		Name of genes	Symbols	RefSeq	Primers
Protein metabolism	Proteosynthesis	Eukaryotic translation initiation factor 3 subunit F	EIF3F	XM_421624.5	5' -GCACAACGAGTCCGAGGAT- 3'
					5' -CTTCCCGGCTGTAGTACTCG- 3'
		AKT serine/threonine kinase	AKT1	NM_205055.1	5' -TTCCACGCACTTTGTCACCT- 3'
					5' -TCTTGCCAAACAATGCCAGC- 3'
		Target of rapamycin	mTOR	XM_417614.6	5' -TACCACCCCCAGGCTTTGAT- 3'
					5' -TCATGCCATAGGATCGCCAC- 3'
		Regulatory associated protein of MTOR complex 1	RPTOR	NC_052549.1	5' -CTCTGAGCGAATGCCGTGT- 3'
					5' -TTGTGGGTGGATGTCAAGAGC- 3'
		Ribosomal protein S6 kinase (70 kDa)	p70S6K (RPS6KB1)	NM_001030721.2	5' -GGTGGAGTTTGGGGGCATTA- 3'
					5' -TGTCTGAAGAACGGGTGAGC- 3'
		Ribosomal protein S6	RPS6	NM_205225.2	5' -GTCATTGTGAAAAAGGGTGAGAAG- 3'
					5' -GCTGGATCTTAGGAGCCTTGG- 3'
	Proteolysis	Calpain 2	CAPN2	NM_205080.1 / D38026.1	5' -ACATCATCGTGCCCTCTACC- 3'
					5' -GAGATCTCTGCATCGCTTCC- 3'
		Cathepsin B	CTSB	NM_205371.2	5' -CAAGCTCAACACCACTGGAA- 3'
					5' -TCAAAGGTATCCGGCAAATC- 3'
		Proteasome component C2 / Proteasome subunit alpha type-1	PSMA1	NM_205020.1 / AF027978	5' -AACACACGCTGTTCTGGTTG- 3'
					5' -CTGCGTTGGTATCTGGGTTT- 3'
		RING-type E3 ubiquitin transferase	TRIM63 (MURF-1)	NC_052554.1	5' -TGTCTATGGGCTGCAGAGGAA- 3'
					5' -GGTGCTCCCCCTTCTTGAGT- 3'
		F-box protein 32	FBXO32 (Atrogin-1)	NM_001389309.1	5' -GACGCGCTTTCTCGATGAG- 3'
					5' -CCTTGTTATTCAGTAGGTCTTTTTTCCT- 3'
	Uric acid and hexose transport	Solute carrier family 2 member 9	SLC2A9	XM_420789.6	5' -GGGAGTTGATGCAGGCATTTC- 3'
					5' -GACCCAGTGAACCACGGATT- 3'
Carbohydrate metabolism	Gluconeogenesis / Glycolysis	Forkhead box O1	FoxO1	NM_204328.1	5' -GATAAGGGCGACAGCAACAG- 3'
					5' -GCTCTGCCTCTGCTTTTTG- 3'
		Enolase 3	ENO3	NM_205119.1	5' -CTGTGCACCGGGCAGATTA- 3'
					5' -GCTGCCCTTATTTGGCTTTG- 3'
	Transport	Solute carrier family 2 member 1	SLC2A1	NM_205209.1	5' -ACAACACCGGCGTCATCAA- 3'
					5' -TTGACATCAGCATGGAGTTACG- 3'
		Solute carrier family 2 member 2	SLC2A2	NM_207178.1	5' -CGGCTGGGGAGGGTGAAAGC- 3'
					5' -CCCGCCCAGCGATGATGAGG- 3'
		Solute carrier family 2 member 8	SLC2A8	NM_204375.1	5' -CTGGAGGAATACTGGGAGGC- 3'
					5' -CACCACCATCAACTGGACAA- 3'
		Solute carrier family 2 member 12	SLC2A12	XM_419733.6	5' -AGAGAGTGGGGAGGTTCCC- 3'
					5' -TCAGGACGAGCCAAGACA- 3'
		Solute carrier family 5 member 1	SLC5A1	NM_001293240.1	5' -AACCAACCGAGGGACAGTAG- 3'
					5' -AACCACAAATATCAGAGCATTCCA- 3'
	Glycogenesis / Glycogenolysis	Glycogen synthase 2	GYS2	XM_040705655.1	5' -ATTTTGTCAGCAGTCCCGTC- 3'
					5' -TCTGAAACCTTCCGTCTTTGG- 3'
		Glucose-6-Phosphatase Catalytic Subunit 2	G6PC2	XM_422017.5	5' -ATCTTCCTGCGTCTGGTATG- 3'
					5' -TGAGGGAAATGTGTTGCTATG- 3'
		Glycogen synthase kinase 3	GSK3	NC_052532.1	5' -AGCTGTTCCGGAGTTTAGCCTAT- 3'
					5' -ACGTTAGGTTCTCCACGAACCA- 3'
		Glycogen phosphorylase, liver form	PYGL	NM_204392.1	5' -GAAGCAGGCAGTTGACCAGAT- 3'
					5' -TAAACCGGTCGTGATGGAAGA- 3'
		Protein kinase AMP-activated catalytic subunit alpha 1	PRKAA1	NM_001039603.1	5' -CGGCAGATAAACAGAAGCACGAG- 3'
					5' -CGATTCAGGATCTTCACTGCAAC- 3'
		Protein kinase AMP-activated catalytic subunit alpha 2	PRKAA2	NM_001039605.1	5' -CATGGACGTGTTGAAGAGGCAG- 3'
					5' -TTCTCTGGTTTCAGGTCCCTGTGG- 3'
		Protein kinase AMP-activated non-catalytic subunit beta 1	PRKAB1	NM_001039912.1	5' -TAAAACCCCCACTCAAGCTCGACC- 3'
					5' -CCACTGCCATCCACAAAGAAC- 3'
		Protein kinase AMP-activated non-catalytic subunit beta 2	PRKAB2	NM_001044662.1	5' -CACGTCATGCTCAATCACCTCTAC- 3'
					5' -CAGACAAAGTGGTGTTTCGTGTCC- 3'
		Protein kinase AMP-activated non-catalytic subunit gamma 1	PRKAG1	NM_001034827.2	5' -AGAAGGCTTTCTTTGCACTGGTC- 3'
					5' -CGTCTCGATTTTGTGCTCCTCC- 3'
		Protein kinase AMP-activated non-catalytic subunit gamma 2	PRKAG2	NM_001030965.2	5' -ATCACGGTGACACAAGCCCTAC- 3'
					5' -GCTATCTGCTTCATTCACTACCACC- 3'
		Phosphorylase kinase regulatory subunit alpha 1	PHKA1	NC_006091	5' -GGCACTCGACAGCAAGATGATTG- 3'
					5' -CTATTCTCCCACAGAGGAAGTTGG- 3'
		Phosphorylase kinase regulatory subunit alpha 2	PHKA2	XM_004934687.4	5' -ATGCTTGGGTACGGGACAAT- 3'
					5' -TGCGTGCGTTTGAACTTCTC- 3'
		Phosphorylase kinase regulatory subunit beta	PHKB	NM_001007831.1	5' -GCTTAACCGACGACAAATAGATGG- 3'
					5' -CGTCATATCCGATAAGGTTGGTTG- 3'
		Calmodulin 1	PHKD (CALM1)	NM_001110364.1	5' -CCCCACAGAAGCAGAATTACAGG- 3'
					5' -CATCCTTGTCAAACACACGGAAC- 3'
		Phosphorylase kinase catalytic subunit gamma 1	PHKG1	NM_001006217.2	5' -ATTGGCACACCCCTTCTTCCAG- 3'
					5' -GCGGTACTGGTAGTAAATGCGG- 3'
Lipid metabolism	Regulation of adipocyte differentiation	Peroxisome proliferator-activated receptor gamma	PPARG	NM_001001460.1	5' -CACTGCAGGAACAGAACAAAGAA- 3'
					5' -TCCACAGAGCGAAACTGACATC- 3'
	Biosynthesis of fatty acids/lipids	Fatty acid synthase	FASN	NM_205155.3	5' -TCTCGATCTGGCATACGAACTG- 3'
					5' -CAACTGGTCCGAGCTTCAAAG- 3'
		Stearoyl-CoA desaturase	SCD	NM_204890.1	5' -TTTGGCAATCGGCCGTAT- 3'
					5' -TGGTAGTTGTGGAAACCTTCTCCTA- 3'
		Sterol regulatory element binding transcription factor 1	SREBP1	NM_204126.3	5' -GTCGGCGATCCTGAGGAA- 3'
					5' -CTCTTCTGCACGGCCATCTT- 3'
	β-oxidation	Carnitine palmitoyltransferase 1A	CPT1A	NM_001012898.1	5' -TCCGGCCGTTAAAGATACAG- 3'
					5' -CCCACCAATCACTCACATAG - 3'
		Acyl-CoA oxidase 1	ACOX1	NM_001006205.1	5' -TCCAGCACGAGGACTTGAAC- 3'
					5' -TCCAGGCAGGCATGAAGAAG- 3'
		Hydroxyacyl-CoA dehydrogenase	HADH	NM_001277897.2	5' -ATCCTTGCAAATCACGCAGTT- 3'
					5' -AATGGAGGCCACCAAATCG- 3'
		Acetyl-CoA acyltransferase 2	ACAA2	NM_001006571.2	5' -AAAAAGCACAGCCTCACTCCT- 3'
					5' -GCAAATGCCTCGTTCACCTCTA- 3'
	Transport	CD36 molecule	CD36	NM_001030731.1	5' -CTGTTTCTCTTTGTGGCCTTTG- 3'
					5' -CGTGAGAGAAGCTGTATGGAGG- 3'
Mitochondrial activity	Oxidative phosphorylation	Cytochrome C Oxidase Subunit 4I1	COX4I1	NM_001030577.2	5' -CTTTCCACCTCCATCTGTGTGA- 3'
					5' -TGCTGGATGGCTGAAATCG- 3'
	Krebs cycle	Citrate Synthase	CS	NC_052565.1	5' -AGGGATTCCATCTGGAACACACT- 3'
					5' -CAGCGTGTAGTACTTCATCTCCT- 3'
	Regulation of mitochondrial biogenesis	Peroxisome Proliferator-Activated Receptor Gamma Coactivator 1-Alpha	PGC1A (PPARG1A)	NM_001006457.2	5' -GGGACCGGTTTGAAGTTTTTG- 3'
					5' -GGCTCGTTTGACCTGCGTAA- 3'
	ADP and ATP transport	ADP/ATP Translocase 3	ANT3 (SLC25A6)	NM_204231.3	5' -TATCAGCTGGATGATTGCACAGA- 3'
					5' -ACATGATATCAGCTCCTTTGCGT- 3'
Autophagy		unc-51 like autophagy activating kinase 1	ULK1	NC_052546.1	5' -AGTTCTCCTAGCCCCTCCAG- 3'
					5' -GGTTCTGCTCTATCCGACGG- 3'
		UV radiation resistance associated	UVRAG	NM_001030839.1	5' -GGGCTCCAGGTCTACAATCA- 3'
					5' -AGGAAGGGTTTGCCGTAGAT- 3'
		Autophagy related 12	ATG12	NC_052572.1	5' -AGCGGAGCGTCGTTGG- 3'
					5' -TGGTCTTCATAATGGGGGTGTC- 3'
		Autophagy related 4B cysteine peptidase	ATG4B	NM_213573.1	5' -GCAGGCATTTGGGAAGAG- 3'
					5' -CTGGGCTATCTGGTGAATGG- 3'
		Sequestosome 1	SQSTM1	XM_001233248.5	5' -AAAGGCATCCACAAGGAGCA- 3'
					5' -CCTGTTCCGAGTTCTGGCAT- 3'
Antioxidant system		Superoxide dismutase 2, mitochondrial	SOD2	NM_204211.1	5' -TCCTGACCTGCCTTACGACT- 3'
					5' -TTGATATGACCCCCACCATT- 3'
		Catalase	CAT	NM_001031215.2	5' -GGCAACCCAATAGGAGATAAGC- 3'
					5' -CAGCAACAGTGGAGAACCGT- 3'
Growth and development		Insulin like growth factor 1	IGF1	NM_001004384.2	5' -TCAACAGTCTTTCAACACAATTAGTTAAGT- 3'
					5' -ACACAGGCCAAGGTAGAAGAAATG- 3'
		Insulin like growth factor 2	IGF2	NM_001030342.3	5' -TGTGCCAAGTCCGTCAAGTC- 3'
					5' -TTGGCATGAGATGGCTTCTG- 3'
		Insulin like growth factor 1 receptor	IGF1R	NM_205032.2 / AJ223164.1	5' -GGCCTGCCGCAATTACTACTA- 3'
					5' -CGCCAGCCCTCAAACTTGT- 3'
Cell growth and differentiation		Interferon related developmental regulator 1	IFRD1	NM_001001468.1	5' -CTGGGGTCAGGGATGCAATA- 3'
					5' -CGCTCTTTTGTCACGGCATT- 3'
		Fibroblast growth factor 2	FGF2	NM_205433.1	5' -AGGAGGATGGCAGATTGCTG- 3'
					5' -TTTGGTCCGGGCTTGTACTG- 3'
		Androgen receptor	AR	NM_001040090.1	5' -AGCCTGAATGAACTTGGGGAG- 3'
					5' -ATTTGTGCATCCGGTACTCGTT- 3'
Thyroid hormone regulation		Deiodinase, iodothyronine type I	DOI1	NM_001097614.1	5' -TTTCAGCTTCCAGTATTTGCTCTTT- 3'
					5' -GTCCCTCGTGGGCTTCGT- 3'
		Deiodinase, iodothyronine type II	DOI2	NM_204114.4	5' -AGAAGCTCCGAACTCCAGTGTAA- 3'
					5' -CCGCTCAGAGTTGGCAAAA- 3'
		Deiodinase, iodothyronine type III	DOI3	NM_001122648.2	5' -GGAAATCGTGTCTGATGTTGTCA- 3'
					5' -AACCCCCCCCATAAATAGGA- 3'
Metabolism of catecholamines & thyroid/steroid hormones		Sulfotransferase	SULT	NM_205060.1	5' -CCATTTTTCCAATCGCTGGTC- 3'
					5' -CTCCCAGGGTTTGATTCTCTTTT- 3'
