# Supplementary material for: Ontogeny of hepatic metabolism in two broiler lines divergently selected for the ultimate pH of the Pectoralis major muscle
Source: BMC Genomics. 2024 May 2;25:438. doi: 10.1186/s12864-024-10323-0 (PMC11067279; doi:10.1186/s12864-024-10323-0)
Supplement: Supplementary file 4 — Supplementary Material 4 [file 12864_2024_10323_MOESM4_ESM.xlsx]

## Sheet: Feuil1
Additional Table 2 List of genes included in each cluster for pHu- and pHu+.
pHu-	Gene	pHu+
Cluster A	PRKAA2	Cluster 1
	SLC2A12
	CS
Cluster B	SCD	Cluster 2
	PPARG
	PHKB
	SQSTM1
	SLC5A1
	IGF-1
	DIO2
	SREBP1
	FASN
	PHKG1
	ENO3
Cluster C	SULT	Cluster 5
	SLC2A2
	PHKD
	PRKAG2
Cluster D	G6PC2	Cluster 5
	CAPN2	Cluster 4
	FGF2
	FBXO32
	CPT1A
	PGC1A
	DIO1
	TRIM63
	DIO3
	IGFR
	SLC2A1
Cluster E	PHKA1	Cluster 3
	CTSB
	PRKAA1
	FoxO1
	ACAA2
	RPS6
	EIF3F
	GYS2
	PYGL
	CAT	Cluster 7
Cluster F	PRKAG1	Cluster 7
	COX4I1
	RPTOR
	ATG4B
	SLC2A8
	HADH
	AKT1	Cluster 5
	PSMA1	Cluster 1
	GSK3
	mTOR
	ULK1
	PRKAB1	Cluster 3
	P70S6K
Cluster G	SOD2	Cluster 8
	ATG12
	SLC2A9
	ACOX1
	IGF-II
	ANT3
Cluster H	PHKA2	Cluster 6
	PRKAB2
	UVRAG
	CD36
	AR
	IFRD1	Cluster 2
